# Supplementary material for: The unconventional TPX2 family protein TPXL3 regulates α Aurora kinase function in spindle morphogenesis in Arabidopsis
Source: Plant Cell. 2025 Mar 26;37(4):koaf065. doi: 10.1093/plcell/koaf065 (PMC12012799; doi:10.1093/plcell/koaf065)
Supplement: koaf065_Supplementary_Data [file koaf065_supplementary_data.zip]

Archive with 6 entries (6 files):
- Deng2025R_Supplemental Figures_0308.pdf
- Supplementary Video 1.mp4
- Supplementary Video 2.avi
- Supplementary Video 3.avi
- Supplementary Video 4.avi
- Supplementary Video 5.avi
